# Supplementary material for: Modeling the significance of dynamic capability on the performance of microfinance institutions
Source: PLoS One. 2023 May 23;18(5):e0285814. doi: 10.1371/journal.pone.0285814 (PMC10204987; doi:10.1371/journal.pone.0285814)
Supplement: S1 Data — (CSV) [file pone.0285814.s001.csv]

CI1	CI2	CI3	CI4	CI6	DC1	DC2	DC3	DC4	DC5	HR1	HR3	HR5	HR6	HR7	OP1	OP10	OP11	OP12	OP3	OP4	OP8	OP9	TQM1	TQM4	TQM5	TQM7
3	3	3	2	1	1	1	2	3	4	2	3	3	3	3	1	2	2	3	2	1	1	3	1	4	3	4
4	4	5	5	5	3	4	4	4	4	5	3	2	2	2	3	5	5	5	5	5	5	5	5	5	5	5
4	4	4	4	4	4	4	4	4	4	4	4	4	4	4	3	4	4	4	4	4	4	4	5	4	5	4
5	5	4	5	5	5	3	5	4	4	4	5	5	4	5	4	4	4	4	4	3	4	3	5	5	4	4
4	5	4	4	4	5	5	5	5	4	5	5	3	3	4	4	4	4	4	4	3	3	4	5	4	4	4
4	4	4	4	5	4	4	3	3	4	3	3	4	4	4	4	4	3	4	4	4	4	4	5	4	4	4
4	5	5	5	5	4	5	5	5	5	5	5	4	4	5	4	5	5	5	4	4	5	5	5	5	5	5
4	4	5	5	4	4	4	5	4	4	5	4	4	5	5	5	4	5	5	4	4	4	4	5	5	5	5
4	4	4	4	4	5	4	4	5	4	4	4	4	4	4	4	3	4	4	4	4	3	3	5	5	5	5
4	4	4	4	4	4	4	4	4	4	4	4	4	4	4	4	4	4	4	4	4	4	4	4	5	4	4
4	4	4	5	4	5	5	5	4	4	4	5	3	3	3	4	5	4	5	4	5	4	5	5	5	4	4
4	4	5	4	4	4	3	3	4	4	3	4	4	3	4	3	4	5	4	3	4	4	4	5	4	3	4
4	5	5	4	4	4	4	4	5	5	5	5	4	4	4	4	4	4	4	4	4	4	4	5	5	4	5
5	5	5	5	5	5	5	5	5	5	5	5	5	4	5	5	5	5	5	5	5	5	5	5	5	5	5
3	4	4	5	4	4	4	4	4	3	4	4	3	3	3	3	4	4	3	4	3	3	3	4	4	4	4
4	3	4	5	4	2	3	4	3	4	4	3	3	4	4	3	4	4	3	4	4	4	3	5	5	5	4
4	4	4	4	4	3	4	4	4	4	4	4	4	4	4	3	4	4	4	3	4	4	4	5	4	4	4
5	4	4	5	4	4	4	4	4	4	4	3	4	4	4	4	4	4	5	3	4	4	4	5	4	4	4
4	4	4	4	4	4	4	4	4	4	5	4	4	4	4	4	4	5	4	4	4	4	4	5	5	4	4
4	4	5	5	4	4	3	4	4	4	4	4	4	4	4	4	4	5	4	3	4	4	3	5	5	5	5
4	4	4	4	4	3	3	4	4	4	3	2	3	3	3	3	4	4	4	3	4	4	4	5	5	4	4
3	3	4	4	3	4	4	4	4	4	4	4	3	3	3	4	4	4	4	4	3	4	4	5	5	4	4
3	4	4	4	4	5	4	5	5	5	5	4	5	5	5	4	4	5	5	4	4	4	4	4	4	4	4
4	4	5	4	4	3	4	4	4	4	5	5	5	5	4	4	4	5	5	4	4	4	4	5	5	4	5
5	5	5	5	5	5	4	5	5	5	5	4	4	5	5	4	5	5	5	4	4	4	4	5	5	5	5
5	5	5	5	5	5	4	5	5	5	5	4	4	5	5	4	5	5	5	4	4	4	4	5	5	5	5
1	1	2	2	1	1	2	2	2	2	2	2	2	2	1	1	2	2	1	2	2	2	1	1	1	1	2
4	4	4	4	4	4	4	4	4	4	4	5	4	4	4	4	4	4	4	4	4	4	4	4	4	4	4
4	5	5	5	4	5	5	5	5	4	4	4	3	4	4	3	4	5	4	3	3	4	5	5	5	5	4
4	4	4	4	4	4	4	4	4	4	4	4	4	4	4	4	4	4	4	4	4	4	4	4	4	4	4
4	4	4	5	4	4	4	5	4	5	5	4	5	5	4	4	4	4	4	4	4	4	4	5	5	5	4
4	4	4	4	4	4	4	4	4	4	4	4	4	4	4	4	4	4	4	4	4	4	4	4	4	4	4
4	4	5	5	4	4	4	4	4	4	5	4	4	4	4	3	4	4	4	4	3	4	4	5	5	5	4
4	4	4	4	4	4	4	4	4	4	4	4	4	3	4	4	4	4	4	4	4	4	4	4	4	4	4
4	5	5	5	4	4	5	4	5	5	5	5	5	5	5	5	5	5	5	5	5	5	5	5	5	5	5
4	4	4	5	4	4	4	4	4	4	5	4	4	4	4	3	4	4	4	3	4	4	4	5	5	5	4
4	4	4	4	4	4	4	4	4	4	5	4	4	4	4	4	4	4	4	4	4	4	4	4	4	4	4
5	5	5	5	5	5	5	5	4	5	4	2	4	4	4	5	4	4	4	4	4	4	4	5	5	5	5
4	4	4	4	4	3	3	4	4	5	5	4	4	4	4	4	4	4	4	4	4	4	4	5	4	4	4
3	3	3	3	3	3	3	3	3	3	3	3	3	3	3	3	3	3	3	3	3	3	3	3	3	3	3
4	4	4	4	4	4	4	4	4	4	4	4	4	4	4	4	4	4	4	4	4	4	4	4	4	4	4
5	5	5	4	4	4	4	3	3	4	4	4	4	4	4	4	4	4	4	4	4	4	4	4	5	2	4
4	5	4	4	4	4	3	4	4	4	4	4	4	4	3	4	4	4	4	3	3	4	4	4	5	4	4
4	5	5	5	4	4	4	4	4	4	5	4	4	4	5	4	5	5	5	4	4	5	5	5	5	4	5
4	5	5	4	4	4	4	4	4	4	4	4	4	4	4	3	4	4	4	4	4	4	4	5	5	4	4
4	4	4	4	4	4	4	4	4	4	5	4	4	4	4	4	4	4	4	4	4	4	4	5	4	4	4
4	4	4	3	4	4	3	4	4	4	4	4	4	4	4	4	4	4	4	4	3	4	4	5	5	5	4
4	4	4	4	4	4	4	4	4	4	4	4	4	4	4	4	4	4	4	4	3	4	4	4	4	4	4
4	4	4	4	4	4	4	4	4	4	5	4	4	5	5	4	4	4	4	4	4	4	4	4	4	4	4
4	4	4	4	4	4	4	4	4	4	4	4	4	4	4	3	4	4	4	4	3	3	4	5	5	5	5
4	4	4	4	4	5	4	4	4	4	4	4	4	4	4	4	4	4	4	4	4	4	4	5	5	5	4
4	4	5	4	4	4	4	4	4	4	5	4	4	4	4	4	4	4	4	4	4	4	4	4	5	4	4
3	4	4	4	4	4	3	4	4	4	4	3	3	4	4	4	4	5	4	4	4	4	4	5	5	5	4
4	5	5	5	5	5	5	5	5	5	5	5	5	5	5	4	5	5	5	4	5	5	5	5	5	5	5
4	4	4	4	4	4	4	4	4	4	4	4	4	4	4	4	4	4	4	4	4	4	4	4	4	4	4
4	4	4	4	4	4	4	4	3	4	4	4	4	4	4	3	4	3	4	3	3	4	4	4	4	4	4
5	5	5	4	5	4	4	4	4	4	4	4	4	4	5	4	4	5	4	4	4	4	4	5	5	4	4
3	3	4	4	4	5	5	5	4	4	5	4	4	4	5	4	4	4	4	3	4	4	4	5	5	5	5
4	5	5	5	5	4	5	4	4	4	5	5	5	5	4	5	4	5	5	5	4	5	4	5	5	5	5
4	5	5	4	4	5	4	5	4	5	5	4	4	4	4	5	4	4	4	5	4	4	4	5	5	4	4
4	4	4	4	4	4	4	5	4	4	4	4	5	5	4	4	4	4	4	4	4	4	5	5	5	4	4
4	4	4	4	4	4	4	4	4	4	4	4	4	4	4	3	4	4	4	4	4	4	4	5	4	4	4
4	5	5	5	4	4	4	4	4	4	4	4	4	4	4	4	4	4	4	4	4	4	4	5	5	4	4
4	4	4	4	3	4	4	4	4	4	4	4	4	4	4	4	4	4	4	4	4	4	3	4	4	4	4
4	4	4	4	4	4	4	5	4	4	4	4	4	4	4	4	3	4	4	4	3	4	3	4	5	5	4
4	4	4	3	4	4	4	4	4	4	4	3	3	3	3	3	3	4	4	3	4	4	3	4	4	4	4
4	4	4	4	4	4	4	4	4	4	4	3	4	4	4	4	4	4	4	4	4	4	4	4	4	4	4
4	5	4	4	4	4	4	4	4	4	5	4	4	4	4	4	4	4	4	4	4	4	5	5	5	4	4
4	4	4	4	3	4	4	4	4	5	4	3	4	4	4	4	4	5	4	4	4	4	4	5	5	4	5
4	5	4	4	5	4	4	4	4	5	5	5	4	4	5	4	4	5	5	4	5	4	4	4	5	4	5
5	5	5	5	5	5	5	5	5	5	5	5	5	5	5	4	5	5	5	4	4	5	5	5	5	5	5
4	4	4	4	4	5	4	4	4	4	5	4	4	4	4	3	4	4	4	3	4	4	4	4	5	5	4
3	4	4	5	5	3	2	2	3	4	5	3	5	5	4	2	4	4	4	2	2	4	4	4	5	2	3
4	5	5	5	4	4	4	4	4	4	4	4	4	4	4	4	4	4	4	4	4	4	4	5	4	5	4
4	4	4	4	4	4	4	4	4	4	4	4	4	4	4	3	4	4	4	3	3	4	4	4	5	4	4
4	4	4	5	4	5	4	4	5	4	4	4	4	4	4	4	5	5	5	4	4	4	4	4	4	5	4
4	5	4	4	4	4	4	4	5	4	4	4	5	5	4	4	4	4	4	4	4	4	4	5	5	4	4
4	4	4	4	4	5	5	5	5	5	4	4	4	4	4	4	4	4	4	4	4	4	4	5	4	4	4
4	5	4	4	4	4	4	4	4	4	4	4	4	4	4	4	4	4	4	4	4	4	4	4	5	4	4
4	4	4	4	4	4	4	4	4	4	4	4	4	4	4	4	4	4	4	4	4	3	4	4	4	4	4
4	4	4	4	4	4	4	4	4	5	5	5	4	4	4	4	4	4	4	4	4	4	4	5	5	5	4
4	4	4	5	4	4	4	4	4	5	5	4	5	4	4	4	4	4	5	5	4	5	4	5	5	4	5
4	4	4	4	4	4	4	4	4	4	4	4	4	4	4	3	4	4	4	4	4	4	4	4	4	4	4
4	5	5	5	5	5	5	5	5	5	5	5	5	5	4	5	5	5	5	5	5	5	5	5	5	5	5
4	5	5	5	4	4	4	4	4	4	5	5	4	4	4	3	4	3	3	4	3	4	4	5	5	5	5
4	5	4	4	4	4	4	4	4	4	5	4	4	4	4	4	4	5	4	4	4	4	3	5	5	5	5
4	3	4	4	5	4	4	4	4	4	3	4	3	3	4	3	4	4	4	3	4	4	4	5	4	3	3
5	5	5	5	4	4	4	4	4	4	4	4	4	4	4	4	4	4	4	4	4	4	4	5	5	5	5
4	4	4	4	3	4	4	4	4	4	4	4	3	3	3	4	4	4	4	4	4	4	4	4	4	4	4
4	4	4	4	4	4	4	4	4	4	4	4	4	4	4	4	4	4	4	4	4	4	4	4	5	4	4
4	5	5	5	4	4	5	4	4	4	4	4	3	3	3	3	4	4	4	4	4	4	4	5	5	4	5
4	5	5	5	4	4	4	4	4	4	4	4	4	4	4	4	4	4	4	4	4	4	4	5	5	4	4
4	4	4	4	3	4	4	4	4	4	4	4	4	4	4	4	4	4	4	4	4	4	3	4	4	4	4
4	4	4	4	4	4	4	5	4	4	4	4	4	4	4	4	3	4	4	4	3	4	3	4	5	5	4
4	4	4	3	4	4	4	4	4	4	4	3	3	3	3	3	3	4	4	3	4	4	3	4	4	4	4
4	4	4	4	4	4	4	4	4	4	4	3	4	4	4	4	4	4	4	4	4	4	4	4	4	4	4
4	5	4	4	4	4	4	4	4	4	5	4	4	4	4	4	4	4	4	4	4	4	5	5	5	4	4
4	4	4	4	3	4	4	4	4	5	4	3	4	4	4	4	4	5	4	4	4	4	4	5	5	4	5
4	5	4	4	5	4	4	4	4	5	5	5	4	4	5	4	4	5	5	4	5	4	4	4	5	4	5
5	5	5	5	5	5	5	5	5	5	5	5	5	5	5	4	5	5	5	4	4	5	5	5	5	5	5
4	4	4	4	4	5	4	4	4	4	5	4	4	4	4	3	4	4	4	3	4	4	4	4	5	5	4
3	4	4	5	5	3	2	2	3	4	5	3	5	5	4	2	4	4	4	2	2	4	4	4	5	2	3
4	5	5	5	4	4	4	4	4	4	4	4	4	4	4	4	4	4	4	4	4	4	4	5	4	5	4
4	4	4	4	4	4	4	4	4	4	4	4	4	4	4	3	4	4	4	3	3	4	4	4	5	4	4
4	4	4	5	4	5	4	4	5	4	4	4	4	4	4	4	5	5	5	4	4	4	4	4	4	5	4
4	5	4	4	4	4	4	4	5	4	4	4	5	5	4	4	4	4	4	4	4	4	4	5	5	4	4
4	4	4	4	4	5	5	5	5	5	4	4	4	4	4	4	4	4	4	4	4	4	4	5	4	4	4
4	5	4	4	4	4	4	4	4	4	4	4	4	4	4	4	4	4	4	4	4	4	4	4	5	4	4
4	4	4	4	4	4	4	4	4	4	4	4	4	4	4	4	4	4	4	4	4	3	4	4	4	4	4
4	4	4	4	4	4	4	4	4	5	5	5	4	4	4	4	4	4	4	4	4	4	4	5	5	5	4
4	4	4	5	4	4	4	4	4	5	5	4	5	4	4	4	4	4	5	5	4	5	4	5	5	4	5
4	4	4	4	4	4	4	4	4	4	4	4	4	4	4	3	4	4	4	4	4	4	4	4	4	4	4
4	5	5	5	5	5	5	5	5	5	5	5	5	5	4	5	5	5	5	5	5	5	5	5	5	5	5
4	5	5	5	4	4	4	4	4	4	5	5	4	4	4	3	4	3	3	4	3	4	4	5	5	5	5
4	5	4	4	4	4	4	4	4	4	5	4	4	4	4	4	4	5	4	4	4	4	3	5	5	5	5
4	3	4	4	5	4	4	4	4	4	3	4	3	3	4	3	4	4	4	3	4	4	4	5	4	3	3
5	5	5	5	4	4	4	4	4	4	4	4	4	4	4	4	4	4	4	4	4	4	4	5	5	5	5
4	4	4	4	3	4	4	4	4	4	4	4	3	3	3	4	4	4	4	4	4	4	4	4	4	4	4
4	4	4	4	4	4	4	4	4	4	4	4	4	4	4	4	4	4	4	4	4	4	4	4	5	4	4
4	5	5	5	4	4	5	4	4	4	4	4	3	3	3	3	4	4	4	4	4	4	4	5	5	4	5
